# Supplementary material for: Psychological Disorder and Patient Satisfaction in Aesthetic Surgery—A Systematic Review
Source: Medicina (Kaunas). 2026 Feb 16;62(2):389. doi: 10.3390/medicina62020389 (PMC12942296; doi:10.3390/medicina62020389)
Supplement: Supplementary file 1 [file medicina-62-00389-s001.zip]

Archive with 2 entries (2 files):
- medicina-4063997-supplementary.pdf
- medicina-4063997-PRISMA 2020 Checklist.pdf
